# Supplementary material for: Huntington's disease biomarker progression profile identified by transcriptome sequencing in peripheral blood
Source: Eur J Hum Genet. 2015 Jan 28;23(10):1349–56. doi: 10.1038/ejhg.2014.281 (PMC4592077; doi:10.1038/ejhg.2014.281)
Supplement: Supplementary Table S5 [file ejhg2014281x5.xlsx]

## Sheet: TMS
Ensembl_gene_id	HGNC_symbol	LogFC	Adj.P.Val
ENSG00000188042	ARL4C	-0.00872225	0.00122586
ENSG00000068001	HYAL2	0.0115756	0.00141929
ENSG00000135363	LMO2	0.00917725	0.00141929
ENSG00000186205	MARC_1	0.0122533	0.00551342
ENSG00000168268	NT5DC2	0.0123913	0.00890353
ENSG00000110108	TMEM109	-0.00765717	0.00890353
ENSG00000181481	RNF135	0.00743287	0.00890353
ENSG00000127603	MACF1	-0.00644142	0.00910149
ENSG00000112159	MDN1	-0.00578695	0.00910149
ENSG00000233431		0.0138768	0.00910149
ENSG00000088179	PTPN4	-0.00709735	0.00910149
ENSG00000180644	PRF1	-0.012158	0.0109408
ENSG00000163421	PROK2	0.0132822	0.012872
ENSG00000248858		0.0184006	0.012872
ENSG00000160654	CD3G	-0.00931171	0.012872
ENSG00000152465	NMT2	-0.0084966	0.012872
ENSG00000134539	KLRD1	-0.0128815	0.012872
ENSG00000163902	RPN1	0.0070899	0.012872
ENSG00000120306	CYSTM1	0.0118599	0.012872
ENSG00000075234	TTC38	-0.0109544	0.012872
ENSG00000233954		0.0100161	0.0131779
ENSG00000205336	GPR56	-0.0132011	0.0131779
ENSG00000038427	VCAN	0.00965273	0.0168743
ENSG00000101096	NFATC2	-0.011072	0.0168743
ENSG00000100365	NCF4	0.00842526	0.0182729
ENSG00000172660	TAF15	-0.00914999	0.0195751
ENSG00000137462	TLR2	0.00877973	0.0195751
ENSG00000114126	TFDP2	-0.00781463	0.0195751
ENSG00000169220	RGS14	0.00826267	0.0197881
ENSG00000214456	PLIN5	0.012478	0.0197881
ENSG00000256249		0.0107601	0.0197881
ENSG00000175084	DES	0.0188244	0.0197881
ENSG00000089351	GRAMD1A	0.00857875	0.0197881
ENSG00000107341	UBE2R2	0.00908208	0.0197881
ENSG00000007866	TEAD3	0.0196647	0.0197881
ENSG00000214212	C19orf38	0.00756184	0.0214145
ENSG00000235016		0.00891563	0.0223167
ENSG00000116701	NCF2	0.00995559	0.0225519
ENSG00000163815	CLEC3B	0.0104556	0.0238589
ENSG00000144130	NT5DC4	0.0115045	0.0243356
ENSG00000101916	TLR8	0.0079405	0.0269932
ENSG00000047365	ARAP2	-0.0111073	0.0271434
ENSG00000245848	CEBPA	0.00995639	0.0271434
ENSG00000181274	FRAT2	0.00910443	0.0276559
ENSG00000171051	FPR1	0.00924959	0.0276559
ENSG00000230259		0.00994389	0.0289763
ENSG00000162639	HENMT1	-0.00757564	0.0289763
ENSG00000112212	TSPO2	0.017176	0.0289763
ENSG00000159314	ARHGAP27	0.00791017	0.0289763
ENSG00000219200	RNASEK	0.00892956	0.0296308
ENSG00000117174	ZNHIT6	-0.00754583	0.0299096
ENSG00000121060	TRIM25	0.00847477	0.0299096
ENSG00000115828	QPCT	0.00971608	0.0299096
ENSG00000105609	LILRB5	0.0224547	0.0301794
ENSG00000174007	CEP19	0.00998078	0.0301794
ENSG00000066027	PPP2R5A	0.0103548	0.0307011
ENSG00000135473	PAN2	-0.00804556	0.0324157
ENSG00000134851	TMEM165	0.00845415	0.0324157
ENSG00000140525	FANCI	-0.00653863	0.0324157
ENSG00000105220	GPI	-0.00853417	0.0324157
ENSG00000198793	MTOR	-0.0053392	0.0324157
ENSG00000131043	AAR2	-0.00543155	0.0324157
ENSG00000241878	PISD	0.00850382	0.0324157
ENSG00000174130	TLR6	0.00741703	0.0324157
ENSG00000185920	PTCH1	-0.0111308	0.0324157
ENSG00000150687	PRSS23	-0.0127694	0.0324157
ENSG00000121807	CCR2	0.00695802	0.0324157
ENSG00000064225	ST3GAL6	0.00824338	0.0324157
NA	NA	0.0167833	0.0324157
ENSG00000108352	RAPGEFL1	0.00893723	0.0324157
ENSG00000148200	NR6A1	0.011031	0.0324157
ENSG00000184221	OLIG1	0.0139241	0.0324157
ENSG00000163220	S100A9	0.0141891	0.0324157
ENSG00000217716	RPS10P3	0.0258548	0.0324157
ENSG00000073578	SDHA	-0.00558796	0.0324157
ENSG00000198879	SFMBT2	-0.00802698	0.0324157
ENSG00000211666	IGLV2-14	0.0199455	0.0332524
ENSG00000179456	ZBTB18	0.00731936	0.0337822
ENSG00000034152	MAP2K3	0.00660427	0.0337822
ENSG00000131626	PPFIA1	0.00626465	0.0337822
ENSG00000140939	NOL3	0.00827465	0.0337822
ENSG00000113648	H2AFY	0.00494474	0.0337822
ENSG00000185262	UBALD2	0.00706889	0.0337822
ENSG00000185989	RASA3	-0.00594382	0.0337822
ENSG00000115998	C2orf42	-0.00619142	0.0337822
ENSG00000111670	GNPTAB	-0.00534271	0.0340462
ENSG00000010810	FYN	-0.00458305	0.0346471
ENSG00000112877	CEP72	-0.00804968	0.0350538
ENSG00000117560	FASLG	-0.0100968	0.0350538
ENSG00000114251	WNT5A	0.00914283	0.0358377
ENSG00000177542	SLC25A22	-0.00675688	0.0358377
ENSG00000185168	LINC00482	0.0146872	0.0358377
ENSG00000110422	HIPK3	0.00723734	0.037745
ENSG00000124784	RIOK1	-0.00559759	0.0388137
ENSG00000224186	C5orf66	0.0119805	0.0388137
NA	NA	0.0120904	0.0397706
ENSG00000176973	FAM89B	0.00608684	0.0397706
ENSG00000197989	SNHG12	-0.00630331	0.0397706
ENSG00000068976	PYGM	0.00903154	0.0397706
ENSG00000180739	S1PR5	-0.0101484	0.0397706
ENSG00000175216	CKAP5	-0.00589008	0.041858
ENSG00000135842	FAM129A	0.00851055	0.0424417
ENSG00000178096	BOLA1	-0.00582994	0.0453615
ENSG00000124275	MTRR	0.0220096	0.0454191
ENSG00000159128	IFNGR2	0.00599483	0.0454191
ENSG00000076258	FMO4	-0.00730937	0.0454191
ENSG00000164818	HEATR2	-0.00939401	0.0454191
ENSG00000188322	SBK1	-0.00703822	0.0454191
ENSG00000078124	ACER3	0.00509525	0.0454191
ENSG00000230508	RPL19P21	0.0240341	0.0454191
ENSG00000179222	MAGED1	-0.00585851	0.0457955
ENSG00000121690	DEPDC7	0.0242002	0.0457955
ENSG00000127124	HIVEP3	-0.00833041	0.0457955
ENSG00000025156	HSF2	-0.00717007	0.0457955
ENSG00000143878	RHOB	0.00718822	0.0457955
ENSG00000161939	RNASEK-C17orf49	0.00792544	0.0457955
ENSG00000169084	DHRSX	0.00642315	0.0457955
ENSG00000159433	STARD9	-0.00788632	0.0459731
ENSG00000168329	CX3CR1	-0.00701166	0.0459731
ENSG00000237765	FAM200B	0.00614043	0.0459748
ENSG00000179335	CLK3	0.00391659	0.0459748
ENSG00000185803	SLC52A2	-0.00775423	0.0459748
ENSG00000115129	TP53I3	0.00789257	0.0463166
NA	NA	0.0186949	0.0463846
ENSG00000163191	S100A11	0.00915557	0.0466601
ENSG00000110906	KCTD10	-0.00599597	0.0466601
ENSG00000075856	SART3	-0.0050315	0.0467683
ENSG00000229754	CXCR2P1	0.00926047	0.0467683
ENSG00000009954	BAZ1B	-0.00509947	0.0467683
ENSG00000184557	SOCS3	0.0126182	0.0467683
ENSG00000157350	ST3GAL2	0.00598088	0.0467683
ENSG00000143569	UBAP2L	-0.00567775	0.0467683
ENSG00000139187	KLRG1	-0.0105249	0.0467683
ENSG00000141316	SPACA3	0.0189929	0.0467683
ENSG00000177646	ACAD9	-0.00452756	0.0467683
ENSG00000198858	R3HDM4	0.00612251	0.0467683
ENSG00000112118	MCM3	-0.00559312	0.0467683
ENSG00000131187	F12	0.00850463	0.0467683
ENSG00000171466	ZNF562	-0.00628296	0.0467683
ENSG00000128283	CDC42EP1	0.0158698	0.0467683
ENSG00000008869	HEATR5B	-0.0069928	0.0467683
ENSG00000115165	CYTIP	0.00540954	0.0467683
ENSG00000163113	OTUD7B	-0.00752983	0.0467683
ENSG00000103569	AQP9	0.0119378	0.0467683
ENSG00000177674	AGTRAP	0.00633057	0.0467683
ENSG00000183621	ZNF438	0.00779604	0.0467683
ENSG00000100522	GNPNAT1	-0.00692818	0.0467683
ENSG00000110080	ST3GAL4	0.00872345	0.0470274
ENSG00000235117		0.00954723	0.0474977
ENSG00000138772	ANXA3	0.0131367	0.0474977
ENSG00000100242	SUN2	-0.00457347	0.0474977
ENSG00000073861	TBX21	-0.00955841	0.0474977
ENSG00000109667	SLC2A9	0.00693686	0.0474977
ENSG00000171612	SLC25A33	-0.0067056	0.0477102
ENSG00000115310	RTN4	0.0066965	0.0481791
ENSG00000196295		0.00456252	0.0485584
ENSG00000119471	HSDL2	0.00668169	0.0485584
ENSG00000119688	ABCD4	-0.005208	0.0485584
ENSG00000254170		0.023717	0.0485584
ENSG00000162511	LAPTM5	0.0134182	0.0492011
ENSG00000006530	AGK	-0.00585951	0.0493263
ENSG00000124942	AHNAK	-0.00627959	0.0493263
ENSG00000158163	DZIP1L	0.0168236	0.0493263
ENSG00000197536	C5orf56	-0.00825551	0.0493263
ENSG00000022840	RNF10	0.0057583	0.0493263
ENSG00000177191	B3GNT8	0.00934211	0.0493263
ENSG00000124177	CHD6	-0.00473124	0.0493263
ENSG00000151948	GLT1D1	0.00807716	0.0493474
ENSG00000182986	ZNF320	-0.00642654	0.0493474
ENSG00000142178	SIK1	-0.00699504	0.0498042
