# Supplementary material for: Huntington's disease biomarker progression profile identified by transcriptome sequencing in peripheral blood
Source: Eur J Hum Genet. 2015 Jan 28;23(10):1349–56. doi: 10.1038/ejhg.2014.281 (PMC4592077; doi:10.1038/ejhg.2014.281)
Supplement: Supplementary Table S6 [file ejhg2014281x6.xlsx]

## Sheet: TFC Stage
Ensembl_gene_id	HGNC_symbol	LogFC	Adj.P.Val
ENSG00000168268	NT5DC2	0.242621	0.00901532
ENSG00000198879	SFMBT2	-0.187709	0.00901532
ENSG00000233954		0.206014	0.00901532
ENSG00000188042	ARL4C	-0.138881	0.0142691
ENSG00000233431		0.260626	0.0164238
ENSG00000088179	PTPN4	-0.129984	0.0164238
ENSG00000089351	GRAMD1A	0.170271	0.0164238
ENSG00000139187	KLRG1	-0.237953	0.0228185
ENSG00000198643	FAM3D	0.392547	0.0249034
ENSG00000087903	RFX2	0.252164	0.0249034
ENSG00000151948	GLT1D1	0.179064	0.0268425
ENSG00000214456	PLIN5	0.235993	0.0278708
ENSG00000114126	TFDP2	-0.145789	0.0323915
ENSG00000181274	FRAT2	0.173725	0.0323915
ENSG00000198858	R3HDM4	0.129004	0.0323915
ENSG00000180549	FUT7	0.208498	0.0323915
ENSG00000167325	RRM1	-0.126951	0.0323915
ENSG00000241878	PISD	0.163952	0.0323915
ENSG00000219200	RNASEK	0.168058	0.0323915
ENSG00000159348	CYB5R1	0.0942267	0.0323915
ENSG00000047365	ARAP2	-0.20834	0.0323915
ENSG00000181104	F2R	-0.221375	0.0323915
ENSG00000135363	LMO2	0.133509	0.0323915
ENSG00000137462	TLR2	0.155133	0.0323915
ENSG00000224638		0.346863	0.0323915
ENSG00000140939	NOL3	0.163898	0.0323915
ENSG00000068001	HYAL2	0.169735	0.0323915
ENSG00000144130	NT5DC4	0.21574	0.0323915
ENSG00000249936	RAC1P2	0.153039	0.0323915
ENSG00000180644	PRF1	-0.200499	0.0323915
ENSG00000068976	PYGM	0.181668	0.0323915
ENSG00000163421	PROK2	0.220842	0.0323915
ENSG00000114656	KIAA1257	0.192828	0.0323928
ENSG00000235117		0.197226	0.0362334
ENSG00000079277	MKNK1	0.126258	0.0371767
ENSG00000142178	SIK1	-0.14632	0.0376888
ENSG00000170144	HNRNPA3	-0.119564	0.0376888
ENSG00000148200	NR6A1	0.212236	0.0396257
ENSG00000181481	RNF135	0.116069	0.0400001
ENSG00000175084	DES	0.33121	0.0400001
ENSG00000151690	MFSD6	-0.121145	0.0400001
ENSG00000178573	MAF	-0.126518	0.0400001
ENSG00000171051	FPR1	0.1649	0.0400001
ENSG00000161939	RNASEK-C17orf49	0.154505	0.0400001
ENSG00000163815	CLEC3B	0.186426	0.0400001
ENSG00000185262	UBALD2	0.132125	0.0400001
ENSG00000196967	ZNF585A	-0.203975	0.0405606
ENSG00000214212	C19orf38	0.130529	0.0405606
ENSG00000167315	ACAA2	-0.109243	0.0405606
ENSG00000117174	ZNHIT6	-0.138071	0.0405606
ENSG00000163803	PLB1	0.203401	0.0405606
ENSG00000083093	PALB2	-0.172262	0.0405606
ENSG00000104549	SQLE	-0.1573	0.0405606
ENSG00000121060	TRIM25	0.151114	0.0405606
ENSG00000163508	EOMES	-0.17183	0.0405606
ENSG00000141448	GATA6	-0.358515	0.0405606
ENSG00000120306	CYSTM1	0.191706	0.0405606
ENSG00000157350	ST3GAL2	0.116001	0.0405606
ENSG00000087266	SH3BP2	0.0971855	0.0405606
ENSG00000104154	SLC30A4	-0.186638	0.0405606
ENSG00000140995	DEF8	0.131935	0.0405606
ENSG00000187695		0.196794	0.0405606
ENSG00000216360		0.449205	0.0405606
ENSG00000108352	RAPGEFL1	0.163389	0.0405606
ENSG00000160654	CD3G	-0.14794	0.0405606
ENSG00000177674	AGTRAP	0.122504	0.0405606
ENSG00000211584	SLC48A1	0.178818	0.0405606
ENSG00000005810	MYCBP2	-0.103866	0.0422682
ENSG00000141458	NPC1	-0.115613	0.0424908
ENSG00000034152	MAP2K3	0.11951	0.042716
ENSG00000134539	KLRD1	-0.204549	0.0435479
ENSG00000085117	CD82	0.117867	0.0435479
ENSG00000256249		0.185231	0.0435479
ENSG00000163191	S100A11	0.173176	0.0435479
ENSG00000173171	MTX1	0.146751	0.0435479
ENSG00000163902	RPN1	0.112187	0.0435479
ENSG00000106012	IQCE	0.106236	0.0435479
ENSG00000169220	RGS14	0.135944	0.0435479
ENSG00000075234	TTC38	-0.173182	0.0435479
ENSG00000100365	NCF4	0.136075	0.0435479
ENSG00000125814	NAPB	-0.117048	0.0435479
ENSG00000184557	SOCS3	0.241278	0.0435479
ENSG00000159314	ARHGAP27	0.135948	0.0435479
ENSG00000136383	ALPK3	0.181567	0.0435479
ENSG00000124275	MTRR	0.420615	0.0435479
ENSG00000225850		0.240744	0.0438736
ENSG00000185920	PTCH1	-0.199393	0.0442985
ENSG00000127603	MACF1	-0.0958915	0.0442985
ENSG00000125944	HNRNPR	-0.117151	0.0453
ENSG00000128283	CDC42EP1	0.305763	0.0464834
ENSG00000174238	PITPNA	0.0928989	0.0464834
ENSG00000235162	C12orf75	-0.136897	0.046722
ENSG00000103507	BCKDK	0.116665	0.048274
ENSG00000110108	TMEM109	-0.111058	0.0489046
ENSG00000087053	MTMR2	-0.10353	0.0489046
ENSG00000136045	PWP1	-0.106957	0.0490551
ENSG00000235016		0.149657	0.0490551
ENSG00000114251	WNT5A	0.162847	0.0496288
ENSG00000174130	TLR6	0.129669	0.0496288
ENSG00000138111	TMEM180	0.158847	0.0496288
ENSG00000105849	TWISTNB	-0.13002	0.0496288
ENSG00000196668	LINC00173	0.165566	0.0496288
ENSG00000069702	TGFBR3	-0.173108	0.0496288
